# Supplementary material for: Measurement of Intratumor Heterogeneity and Its Changing Pattern to Predict Response and Recurrence Risk After Neoadjuvant Chemotherapy in Breast Cancer
Source: Curr Oncol. 2025 Feb 7;32(2):93. doi: 10.3390/curroncol32020093 (PMC11853886; doi:10.3390/curroncol32020093)
Supplement: Supplementary file 1 [file curroncol-32-00093-s001.zip › Supplementary TableS1-Clinical and histopathologic characteristics of patients in training....xlsx]

## Sheet: Sheet1
Variables	Training cohort	Validation cohort	P value
Median age, years (range)	53 (23-71)	51 (26-69)	0.8893
Menopausal status, n (%)			0.7253
Premenopausal	52 (44.1%)	46 (46.5%)
Postmenopausal	66 (55.9%)	53 (53.5%)
HR, n (%)			0.9319
Positive	90 (76.3%)	76 (76.8%)
Negative	28 (23.7%)	23 (23.2%)
HER2, n (%)			0.8484
Positive	48 (40.7%)	39 (39.4%)
Negative	70 (59.3%)	60 (60.6%)
Ki67, n (%)			0.9394
Ki67 ≤ 40	70 (59.3%)	62 (62.6%)
Ki67 >40	48 (40.7%)	37 (37.4%)
T stage, n (%)			0.5441
T1 - T3	78 (66.1%)	69 (69.7%)
T4	40 (33.9%)	30 (30.3%)
N stage, n (%)			0.4197
N0 - N1	102 (86.4%)	79 (79.8%)
N2 - N3	16 (13.6%)	20 (20.2%)
Heterogeneity, mean	0.5832	0.6103	0.2879
