# Supplementary material for: Measurement of Intratumor Heterogeneity and Its Changing Pattern to Predict Response and Recurrence Risk After Neoadjuvant Chemotherapy in Breast Cancer
Source: Curr Oncol. 2025 Feb 7;32(2):93. doi: 10.3390/curroncol32020093 (PMC11853886; doi:10.3390/curroncol32020093)
Supplement: Supplementary file 1 [file curroncol-32-00093-s001.zip › Supplementary TableS2-Subgroup analysis for pCR.xlsx]

## Sheet: Sheet1
Variables	Subgroup	High heterogeneity	Low heterogeneity	OR	P value	P for interaction
Overall		30/109 (28.5%)	47/108 (43.5%)	0.49 (0.28-0.87)	0.014	——
Menopausal status	Premenopausal	14/52 (26.9%)	20/46 (43.5%)	0.48 (0.21-1.12)	0.088	0.925
	Postmenopausal	16/57 (28.1%)	27/62 (43.5%)	0.51 (0.24-1.09)	0.081
HR	Positive	17/85 (20.0%)	33/81 (40.7%)	0.36 (0.18-0.73)	0.004	0.096
	Negative	13/24 (54.2%)	14/27 (51.9%)	1.10 (0.36-3.30)	0.869
HER2	Positive	19/44 (43.2%)	29/43 (67.4%)	0.37 (0.15-0.88)	0.024	0.549
	Negative	11/65 (16.9%)	18/65 (27.7%)	0.53 (0.23-1.24)	0.144
Ki67	Ki67≤40	14/64 (21.9%)	21/68 (30.9%)	0.63 (0.29-1.37)	0.243	0.218
	Ki67>40	16/45 (35.6%)	26/40 (65.0%)	0.30 (0.12-0.72)	0.008
T stage	T1-T3	21/70 (30.0%)	36/77 (46.8%)	0.49 (0.25-0.96)	0.039	0.861
	T4	9/39 (23.1%)	11/31 (35.5.%)	0.55 (0.19-1.55)	0.257
N stage	N0-N1	26/90 (28.9%)	42/91 (46.2%)	0.47 (0.26-0.88)	0.017	0.719
	N2-N3	4/19 (21.1%)	5/17 (29.4%)	0.64 (0.14-2.92)	0.565
